# Supplementary material for: Rapid Screening of Anticoagulation Compounds for Biological Target-Associated Adverse Effects Using a Deep-Learning Framework in the Management of Atrial Fibrillation
Source: Bioengineering (Basel). 2025 Sep 12;12(9):972. doi: 10.3390/bioengineering12090972 (PMC12467381; doi:10.3390/bioengineering12090972)
Supplement: Supplementary file 1 [file bioengineering-12-00972-s001.zip]

Archive with 1 entries (1 files):
- bioengineering-3835901-supplementary.pdf
